# Supplementary material for: Pregnant Inuit Women’s Exposure to Metals and Association with Fetal Growth Outcomes: ACCEPT 2010–2015
Source: Int J Environ Res Public Health. 2019 Apr 1;16(7):1171. doi: 10.3390/ijerph16071171 (PMC6479494; doi:10.3390/ijerph16071171)
Supplement: Supplementary file 1 [file ijerph-16-01171-s001.zip]

Archive with 7 entries (7 files):
- Table S1. Range and Function.docx
- Table S14-S18. Regional Metal correlation.docx
- Table S19. Measured ACCEPT Metals.docx
- Table S2. Spearmans Correlation All Regions.docx
- Table S20a-20b. Quartiles of metal concentration.docx
- Table S3-S5. Metal Association Outcome.docx
- Table S6-S13. Metal Association by Gender.docx
